# Supplementary material for: Assessment and Application of Acylcarnitines Summations as Auxiliary Quantization Indicator for Primary Carnitine Deficiency
Source: Int J Neonatal Screen. 2025 Jun 19;11(2):47. doi: 10.3390/ijns11020047 (PMC12192769; doi:10.3390/ijns11020047)
Supplement: Supplementary file 1 [file IJNS-11-00047-s001.zip]

Archive with 1 entries (1 files):
- IJNS-3611136-supplementary.pdf
